# Supplementary material for: Acute hypoalgesic, neurophysiological and perceptual responses to low‐load blood flow restriction exercise and high‐load resistance exercise
Source: Exp Physiol. 2024 Apr 5;109(5):672–88. doi: 10.1113/EP091705 (PMC11061633; doi:10.1113/EP091705)
Supplement: Supplementary file 1 — Supporting Information [file EPH-109-672-s001.xlsx]

## Sheet: Leg Press Data
LOW LOAD		Pain Intensity						Rating of Perceived Effort						REPS
		set 1	set 2	set 3	set 4			set 1	set 2	set 3	set 4		Load (kg)	set 1	set 2	set 3	set 4	Total Reps	Volume (kg)	% Reps Done
	1	3	2	3	2		1	12	11	12	11		66	30	15	15	15	75	4950	100
	2	2	2	3	3		2	13	13	13	14		46.5	30	15	15	15	75	3487.5	100
	3	1	1	1	2		3	11	10	10	11		51	30	15	15	15	75	3825	100
	4	5	5	4	4		4	14	14	13	13		43.5	30	15	15	15	75	3262.5	100
	5	3	2	3	3		5	15	13	14	14		45	30	15	15	15	75	3375	100
	6	3	4	5	5		6	11	13	14	14		37.5	30	15	15	15	75	2812.5	100
	7	2	3	4	4		7	11	12	13	13		50.25	30	15	15	15	75	3768.75	100
	8	2.5	4	4.5	5.5		8	13	15	15	16		50.25	30	15	15	15	75	3768.75	100
	9	3	3	3	4		9	13	13	14	15		75	30	15	15	15	75	5625	100
	10	2	3	3	4		10	12	12	13	14		60	30	15	15	15	75	4500	100
	11	3	3	4	4		11	13	13	14	14		66	30	15	15	15	75	4950	100
	12	4	6	7	8		12	14	16	16	18		70.5	30	15	15	15	75	5287.5	100
HIGH LOAD		Pain Intensity						Rating of Perceived Effort						REPS
		set 1	set 2	set 3	set 4			set 1	set 2	set 3	set 4		Load (kg)	set 1	set 2	set 3	set 4	Total Reps	Volume (kg)	% Reps Done
	1	4	6	7	7		1	14	15	16	16		154	10	10	10	10	40	6160	100
	2	2	3	3	5		2	12	13	15	15		108.5	10	10	10	10	40	4340	100
	3	3	5	5	5		3	14	15	16	16		119	10	10	10	10	40	4760	100
	4	2	3	3	3		4	13	15	16	16		101.5	10	10	10	10	40	4060	100
	5	2	2	2	2		5	15	15	16	16		105	10	10	10	10	40	4200	100
	6	3	4	5	8		6	13	15	16	17		87.5	10	10	10	10	40	3500	100
	7	1	2	4	5		7	12	13	15	16		117.25	10	10	10	10	40	4690	100
	8	1	3	5	5		8	15	17	18.5	19.5		117.25	10	10	10	10	40	4690	100
	9	3	4	4	6		9	14	15	16	17		175	10	10	10	10	40	7000	100
	10	1	3	4	5		10	12	14	15	16		140	10	10	10	10	40	5600	100
	11	1	4	7	7		11	15	16	19	20		154	10	10	10	8	38	5852	95
	12	2	5	6	7		12	15	17	18	19		164.5	10	10	9	7	36	5922	90
LOW LOAD BFR @ 40% LOP		Pain Intensity						Rating of Perceived Effort						REPS
		set 1	set 2	set 3	set 4			set 1	set 2	set 3	set 4		Load (kg)	set 1	set 2	set 3	set 4	Total Reps	Volume (kg)	% Reps Done		LOP (mmHg)	Set Pressure (mmHg)
	1	5	4	5	7		1	13	12	14	15		66	30	15	15	15	75	4950	100		145	58
	2	2	3	3	4		2	12	12	13	13		46.5	30	15	15	15	75	3487.5	100		175	70
	3	5	5	5	6		3	15	15	16	17		51	30	15	15	15	75	3825	100		186	74.4
	4	6	5	5	5		4	14	14	13	13		43.5	30	15	15	15	75	3262.5	100		172	68.8
	5	7	9	9	9		5	18	19	19	20		45	30	15	15	15	75	3375	100		169	67.6
	6	2	5	6	7		6	12	14	15	16		37.5	30	15	15	15	75	2812.5	100		212	84.8
	7	5	8	9	10		7	13	17	19	20		50.25	30	12	11	7	60	3015	80		165	66
	8	4	5	6.5	8		8	15	17	18	19		50.25	30	15	15	15	75	3768.75	100		208	83.2
	9	5	6	8	9		9	13	15	18	19		75	30	15	15	15	75	5625	100		213	85.2
	10	3	5	5	5		10	13	15	15	16		60	30	15	15	15	75	4500	100		176	70.4
	11	3	4	5	8		11	13	14	15	18		66	30	15	15	15	75	4950	100		173	69.2
	12	4	6	9	10		12	12	14	18	19		70.5	30	15	15	14	74	5217	98.6667		213	85.2
LOW LOAD BFR @ 80% LOP		Pain Intensity						Rating of Perceived Effort						REPS
		set 1	set 2	set 3	set 4			set 1	set 2	set 3	set 4		Load (kg)	set 1	set 2	set 3	set 4	Total Reps	Volume (kg)	% Reps Done		LOP (mmHg)	Set Pressure (mmHg)
	1	7	8	9	10		1	14	15	17	19		66	30	15	15	15	75	4950	100		129	103.2
	2	3	4	5	7		2	13	14	15	16		46.5	30	15	15	15	75	3487.5	100		184	147.2
	3	5	6	8	9		3	15	16	17	19		51	30	15	15	2	62	3162	82.6667		189	151.2
	4	7	5	8	9		4	17	17	18	18		43.5	30	15	15	3	63	2740.5	84		175	140
	5	7	10	10	10		5	8	20	20	20		45	30	15	0	0	45	2025	60		196	156.8
	6	7	10	12	12		6	15	20	20	20		37.5	30	15	15	15	75	2812.5	100		208	166.4
	7	5	8	10	10		7	15	18	20	20		50.25	30	15	10	9	64	3216	85.3333		179	143.2
	8	5	6	8	8.5		8	14	17	18	19		50.25	30	15	15	15	75	3768.75	100		202	161.6
	9	7	10	10	10		9	17	20	20	20		75	30	15	15	7	67	5025	89.3333		220	176
	10	2	4	6	8		10	13	15	16	18		60	30	15	15	12	72	4320	96		195	156
	11	4	7	8	10		11	13	16	18	20		66	30	15	15	15	75	4950	100		165	132
	12	6	9	9	10		12	15	18	19	20		70.5	30	12	2	1	45	3172.5	60		207	165.6

## Sheet: Corticospinal Excitability, AMT
LOW LOAD		MEP/Mmax @ 130% active motor threshold (%)							MEP/Mmax @ 150% active motor threshold (%)							Active Motor Threshold (% max stimulator output)
		Pre	5 min	45 min	24 hour				Pre	5 min	45 min	24 hour				Pre	5 min	45 min	24 hour
	1	13.1088	10.2369	16.1704	18.0062			1	16.5151	19.5879	19.298	17.4575			1	42	43	42	41
	2	28.1933	30.9193	27.6131	27.7224			2	42.0688	51.2464	48.3704	41.8952			2	42	41	39	42
	3	38.8097	38.6622	28.995	24.9121			3	55.9802	63.1824	52.8589	43.9939			3	39	33	35	36
	4	31	51.533	54.3071	81.6913			4	59.4453	58.9884	65.2156	69.0576			4	30	35	37	33
	5	30.4144	30.3486	20.3817	23.899			5	35.3461	38.7495	33.7239	38.5803			5	37	35	34	35
	6	43.2016	33.0729	36.1239	46.5596			6	42.4166	41.7535	42.5923	45.7569			6	38	33	34	41
	7	24.255	38.3017	17.9465	26.5985			7	51.9987	66.5491	46.4876	71.1815			7	27	22	27	24
	8	30.0124	45.0652	33.8208	31.7726			8	36.956	49.5053	39.0283	33.5616			8	28	28	29	29
	9	81.6013	87.5813	83.098	74.2497			9	74.2402	77.7873	77.8729	74.0838			9	35	34	33	31
	10	66.9482	60.3785	42.7087	50.2521			10	69.3647	60.3785	44.7485	56.6746			10	33	31	32	32
	11	67.6949	78.2186	68.9563	71.2772			11	68.9602	82.3382	68.6772	78.8215			11	35	35	36	38
	12	38.1255	38.5344	51.5386	23.1203			12	57.5422	55.8176	69.1075	51.308			12	27	26	27	26
HIGH LOAD		MEP/Mmax @ 130% active motor threshold (%)							MEP/Mmax @ 150% active motor threshold (%)							Active Motor Threshold (% max stimulator output)
		Pre	5 min	45 min	24 hour				Pre	5 min	45 min	24 hour				Pre	5 min	45 min	24 hour
	1	15.1634	13.9683	11.5279	23.6937			1	18.115	18.2029	12.093	25.5659			1	50	50	50	43
	2	27.7195	27.9189	34.8627	36.0671			2	43.7579	51.6349	42.4955	40.4889			2	42	44	46	44
	3	26.3206	18.8819	27.4867	27.9703			3	42.8593	27.8517	40.6188	41.3485			3	37	36	38	38
	4	53.6168	40.7681	43.9206	56.2339			4	66.7344	76.9053	68.694	66.2642			4	30	35	37	33
	5	31.2389	28.8025	29.1196	22.9537			5	25.1355	53.4719	46.2851	46.7481			5	36	31	31	27
	6	31.2897	35.0091	23.0486	39.1561			6	32.025	32.5229	26.1645	41.3887			6	37	46	38	45
	7	42.2699	24.2109	27.1074	22.8598			7	46.0942	37.119	52.565	37.6939			7	26	23	26	24
	8	30.5805	25.9713	25.1914	42.635			8	52.4332	42.3454	42.3922	46.9477			8	26	25	26	26
	9	58.8213	68.8425	71.2405	73.6669			9	63.3303	66.2858	63.8808	75.291			9	33	32	33	32
	10	42.5774	34.4429	34.1877	41.2237			10	41.4016	31.573	33.877	50.4904			10	36	36	35	35
	11	55.0377	60.9489	67.3305	63.1121			11	61.156	73.4571	60.4899	63.7843			11	30	29	33	37
	12	33.9024	52.1897	44.8121	31.2855			12	37.0095	59.7711	48.7875	32.8164			12	31	28	29	27
LOW LOAD BFR @ 40% LOP		MEP/Mmax @ 130% active motor threshold (%)							MEP/Mmax @ 150% active motor threshold (%)							Active Motor Threshold (% max stimulator output)
		Pre	5 min	45 min	24 hour				Pre	5 min	45 min	24 hour				Pre	5 min	45 min	24 hour
	1	41.3606	58.437	35.0303	41.9451			1	47.7775	61.4731	36.367	37.9419			1	47	45	47	46
	2	18.9613	25.4282	33.4257	33.4075			2	36.3142	38.4952	45.4184	46.4354			2	34	36	41	42
	3	32.036	30.6056	37.74	28.2323			3	47.2666	49.8031	50.3153	41.8051			3	37	34	35	36
	4	61.393	27.0813	24.3942	37.0147			4	75.9366	63.0522	54.6095	61.9686			4	31	31	31	31
	5	37.9	39.5348	34.8357	49.5728			5	60.9	52.1664	53.5455	53.5634			5	36	29	29	31
	6	49.2715	33.2814	38.8914	40.9898			6	46.4276	31.7507	39.0327	42.9139			6	40	39	37	36
	7	44.5276	35.9929	56.4161	23.2312			7	77.1098	75.5534	81.5638	44.5029			7	22	21	23	22
	8	38.0605	22.3349	30.3123	27.2525			8	45.7679	52.5015	50.7617	45.7153			8	30	29	30	27
	9	64.068	63.2618	63.5174	67.151			9	63.9685	67.9101	64.6648	68.4776			9	35	35	33	31
	10	43.869	46.0848	14.5153	48.9396			10	46.9941	50.8194	41.4398	51.9431			10	33	31	30	32
	11	67.2755	76.9214	70.7544	95.2924			11	72.2187	83.623	84.9446	98.567			11	33	32	31	34
	12	38.0432	29.2278	27.265	37.1016			12	37.0363	33.444	28.8371	37.1016			12	29	28	28	29
LOW LOAD BFR @ 80% LOP		MEP/Mmax @ 130% active motor threshold (%)							MEP/Mmax @ 150% active motor threshold (%)							Active Motor Threshold (% max stimulator output)
		Pre	5 min	45 min	24 hour				Pre	5 min	45 min	24 hour				Pre	5 min	45 min	24 hour
	1	55.909	40.2065	37.2777	46.9716			1	59.1926	50.9898	34.0521	48.7472			1	38	40	41	36
	2	35.5697	33.7673	32.8852	36.9061			2	49.4807	50.1416	45.8006	49.0856			2	39	38	39	40
	3	33.4052	27.9737	28.3386	44.9568			3	40.0636	37.8113	42.8349	53.259			3	39	35	36	39
	4	76.0241	59.7868	60.0883	63.6225			4	76.0306	59.0598	61.7083	80.372			4	35	36	35	33
	5	34.755	32.6667	31.2832	33.1117			5	48.1344	50.8307	49.1958	53.7186			5	30	30	30	31
	6	34.3864	36.3268	36.4438	57.1858			6	63.3943	35.8542	36.9751	47.8108			6	38	42	41	40
	7	16.3145	26.0884	33.1368	24.2145			7	44.2659	53.8335	41.363	49.8415			7	23	24	27	26
	8	23.4994	30.2825	18.4463	25.8224			8	38.1273	32.6826	25.5019	40.5219			8	27	26	26	27
	9	77.4399	80.3311	57.0157	66.7087			9	76.0289	77.8479	64.1916	71.4508			9	33	34	31	33
	10	55.0966	51.0469	52.8903	50.1771			10	57.9907	56.812	56.2986	63.2801			10	34	32	33	34
	11	61.0856	70.2283	67.171	68.6088			11	70.708	81.768	76.6829	69.7852			11	33	33	33	34
	12	43.1429	35.5392	32.9715	31.8774			12	42.0488	36.1911	40.1176	35.0018			12	28	27	27	29

## Sheet: Corticospinal Inhibition, SICI
LOW LOAD		TMS Silent Period @ 130% AMT (ms)							TMS Silent Period @ 150% AMT (ms)							Short Interval Intracortical Inhibition (%)
		Pre	5 min	45 min	24 hour				Pre	5 min	45 min	24 hour				Pre	5 min	45 min	24 hour
	1	197.1	188	193.7	192.6			1	194.1	183.222	185.7	172.9			1	57.7657	37.1898	68.9935	65.3788
	2	153	136.8	143.9	145.5			2	193	162.9	177.2	188.9			2	89.7045	92.4679	87.9452	89.0612
	3	141.1	113.5	119.9	132.3			3	156.5	126.5	127.1	146.3			3	83.455	75.2026	69.5657	79.078
	4	150.3	160.1	169.3	164.3			4	177.3	176.1	164.9	205.5			4	82.9	84.4	82.2647	93.0595
	5	117.2	92.8	98.9	108.4			5	130.5	129.5	123	128.8			5	57.8	37.2	69	62.9
	6	178.5	156.5	160.5	196.3			6	190.1	191.4	198.8	193.8			6	51.233	56.5617	61.9297	55.3695
	7	117.1	105	111.4	114			7	124.7	118.3	117.1	121.5			7	52.505	68.5	74.2161	54.3842
	8	111.6	97.6	97.5	103.1			8	132.7	106.9	106.7	152.6			8	87.7517	85.9313	82.9673	81.8043
	9	149.3	142	142.8	138.6			9	149.7	151.1	155.2	153			9	77.4422	83.6947	83.5228	81.5742
	10	205.7	187.9	176.3	164.7			10	191.3	162	169.1	162.1			10	60.7443	82.2863	56.6737	66.2123
	11	145.6	136.4	157.5	144.8			11	157.4	150.5	197.3	165.2			11	89.9015	83.7985	83.9632	85.1
	12	142.7	113.6	120.6	125.1			12	157.1	124.1	119.6	138.9			12	84.6902	82.4988	86.1128	80.6927
HIGH LOAD		TMS Silent Period @ 130% AMT (ms)							TMS Silent Period @ 150% AMT (ms)							Short Interval Intracortical Inhibition (%)
		Pre	5 min	45 min	24 hour				Pre	5 min	45 min	24 hour				Pre	5 min	45 min	24 hour
	1	205.3	186.8	200.4	256.7			1	202.2	201	200.9	197.3			1	63.7427	62.1237	70.9618	82.6552
	2	134.6	145.4	156.222	200.9			2	172.6	170.6	175.5	205.1			2	81.9164	82.4783	69.7407	86.391
	3	145.9	130.1	136.8	123.5			3	162.6	144.7	159.3	144.3			3	64.5858	54.2062	83.3737	71.4921
	4	172.2	169.8	174.7	173.3			4	198.5	209.4	215.3	188.9			4	82.556	83.0901	88.811	89.0293
	5	108.5	97.7	100.9	85.3			5	124	118.9	119.2	113.8			5	81.4937	66.5234	66.6927	61.0977
	6	178.7	199.9	179.3	154.1			6	204.9	253.2	203.4	199.1			6	49.4443	45.9008	54.2952	65.6372
	7	122.4	119.3	118.8	120.4			7	110.9	112.9	114.2	116			7	88.9861	60.7408	77.3656	76.1112
	8	99.7	104.4	108.3	108.2			8	133.1	116.6	126.4	125.5			8	84.9092	83.8368	88.1422	86.4818
	9	137.5	137.1	145.6	147.1			9	143.2	144.2	158.4	157			9	81.582	73.1908	81.4032	73.7706
	10	186.667	163	142.1	195.7			10	221.9	157.8	171.8	193.7			10	51.9541	40.6097	67.2283	43.5118
	11	125.9	118.125	144.1	155.7			11	145.9	125.2	180.3	154.7			11	84.554	89.0785	95.0493	88.4472
	12	129.9	108.1	116	127.8			12	129.5	112.6	113.2	150.5			12	54.4519	71.8572	64.6597	66.2126
LOW LOAD BFR @ 40% LOP		TMS Silent Period @ 130% AMT (ms)							TMS Silent Period @ 150% AMT (ms)							Short Interval Intracortical Inhibition (%)
		Pre	5 min	45 min	24 hour				Pre	5 min	45 min	24 hour				Pre	5 min	45 min	24 hour
	1	189.5	171.556	168.1	172.8			1	188.3	165.7	175.2	179.8			1	74.2936	73.4535	76.6403	84.4347
	2	148.1	150.5	202.3	195			2	178.7	191.1	206.5	203.8			2	89.3235	86.8657	74.3532	81.9564
	3	132	113.2	118.7	126.5			3	149.448	122	129	138			3	71.8624	72.9978	77.7767	77.2534
	4	170	144.6	162.6	161			4	203.3	184.5	182	202.4			4	89.5001	93.7488	91.2375	90.3161
	5	114.9	115.8	112.2	121.3			5	127.3	104	110.8	124.6			5	68.3	71.4	61.4	73.4
	6	172	168.7	175.1	155.9			6	194.9	206.7	203.7	195.2			6	57.3784	55.6321	63.1337	63.8836
	7	114.2	91.8	117.2	113.8			7	124.6	103.5	129.5	120.5			7	72.3436	55.4292	82.1379	74.3213
	8	102.9	86.1	90.3	97.6			8	138.4	99.6	105.4	119.5			8	89.7842	76.4326	76.4331	89.6365
	9	141.1	135.6	139.5	140			9	143.1	143.9	148.8	143.4			9	78.9179	69.2842	79.2337	85.6005
	10	231.1	134.5	150.6	184.4			10	229.2	141	161.3	177			10	87.4195	88.687	75.658	76.0603
	11	148	118.8	110.6	141.5			11	149.5	137.7	140.5	155.9			11	85.85	85.4748	84.2496	73.3737
	12	149.8	125.2	121.9	142.7			12	162.4	131.2	132.7	146.7			12	57.2117	52.5892	56.7543	61.5552
LOW LOAD BFR @ 80% LOP		TMS Silent Period @ 130% AMT (ms)							TMS Silent Period @ 150% AMT (ms)							Short Interval Intracortical Inhibition (%)
		Pre	5 min	45 min	24 hour				Pre	5 min	45 min	24 hour				Pre	5 min	45 min	24 hour
	1	189.3	157.8	168.7	154			1	242.1	228.7	233	189.1			1	79.7165	73.1029	73.1046	77.286
	2	164.2	149.3	161.5	161.3			2	213.9	245.2	254.4	256.9			2	87.6116	84.433	84.3995	89.0049
	3	150.3	128.9	124.5	149.6			3	177.5	148.1	147.8	176.9			3	67.9602	69.6126	68.8004	73.8281
	4	179	167.7	169.7	163.8			4	197.8	235.3	235.5	195.5			4	88.7167	84.9531	70.6294	84.3598
	5	99.4	100.5	102.3	107.6			5	116.3	118	126.9	116.7			5	69.4826	65.1158	72.4735	66.6709
	6	190.5	190.4	178.9	181.1			6	202.6	198.9	185.8	198.4			6	57.555	49.4842	66.643	68.9947
	7	111	97.6	115	112.8			7	119.3	110.9	130.8	128.9			7	79.0595	77.3637	88.7441	72.4086
	8	109.8	92.2	98.1	96			8	119.7	106.3	115.8	119.9			8	85.9994	87.7182	84.6551	89.4262
	9	142.9	142.2	138.6	149.3			9	146.1	148.7	144.2	155.9			9	77.1295	83.1337	87.4273	70.4806
	10	226	138.7	176.9	172.9			10	215.7	140.9	169.5	176.2			10	67.1459	73.4335	54.5882	31.6547
	11	128.2	121	122	118.4			11	144.6	143.1	152.4	146.2			11	87.0678	85.5235	92.264	89.1774
	12	144.5	138.9	139	156.9			12	160.5	140.5	146.6	169.2			12	68.0476	71.712	67.4348	62.4928

## Sheet: Pain Pressure Thresholds
LOW LOAD		Right Quad (Exercise Leg) (kg/f)							Left Quad (kg/f)							Right Bicep (kg/f)							Left Trapezius (kg/f)
		Pre	5 min	45 min	24 hour				Pre	5 min	45 min	24 hour				Pre	5 min	45 min	24 hour				Pre	5 min	45 min	24 hour
	1	13.81	11.38	11.84	14.6			1	14.09	12.39	12.43	14.9			1	5.27	5.52	5.74	5.97			1	6.855	7.81	6.96	8.08
	2	5.83	5.54	5.57	5.87			2	5.39	4.35	5.17	5.25			2	2.62	2.28	2.36	2.07			2	3.78	3.36	3.79	3.54
	3	10.31	9.31	9.94	8.75			3	9.56	9.9	12.86	11.04			3	4.41	3.81	3.36	3.33			3	7.1	6.96	7.62	6.46
	4	7.43	8.2	8.59	9.16			4	7.66	7.72	9.83	9.36			4	2.66	2.68	3.22	2.87			4	4	4.95	4.94	4.16
	5	9.35	7.28	7.15	7.09			5	7.42	6.51	7.31	6.83			5	2.57	2.51	2.37	2.46			5	3.56	3.59	3.52	3.63
	6	14.43	14.78	15.75	15.33			6	16.99	17.62	18.33	18.13			6	4.89	4.49	3.95	4.66			6	3.14	3.24	3.69	3.38
	7	9.76	11.38	12.13	11.08			7	9.54	11.67	12.89	11.39			7	3.54	2.71	3.06	3.11			7	5.43	5.83	6.34	7.72
	8	14.91	12.33	11.98	12.58			8	12.96	11.62	12.26	9.94			8	3.25	3.13	3.12	2.79			8	6.67	6.09	5.63	2.92
	9	12.33	9.84	11.24	9.24			9	11.11	8.38	8.39	10.9			9	5.13	4.46	4.26	4.46			9	4.06	3.75	3.6	4.45
	10	13.84	13.95	14.67	15.87			10	15.71	15.25	15.06	15.86			10	4.76	4.37	4.47	4.38			10	4.85	2.9	4.56	5.53
	11	7.28	9.73	6.49	6.57			11	7.19	7.52	6.89	6.3			11	3.27	3.01	2.82	4.28			11	4.16	3.18	3.39	4.46
	12	14.31	16.56	13.98	16.56			12	13.63	11.53	12.41	15.23			12	4.26	4.82	4.84	5.33			12	9.47	8.12	8.38	7.57
HIGH LOAD		Right Quad (Exercise Leg) (kg/f)							Left Quad (kg/f)							Right Bicep (kg/f)							Left Trapezius (kg/f)
		Pre	5 min	45 min	24 hour				Pre	5 min	45 min	24 hour				Pre	5 min	45 min	24 hour				Pre	5 min	45 min	24 hour
	1	11.69	12.74	11.85	12.28			1	16.53	14.3	15.86	14.36			1	5.95	5.76	5.46	5.85			1	8.67	9.29	9.03	9.77
	2	6.82	8.26	7.24	6.35			2	6.87	7.87	6.81	6.74			2	3.29	2.62	2.52	2.85			2	4.6	4.47	4.11	4.43
	3	10.64	11.66	10.13	8.69			3	11.36	11.43	10.32	8.87			3	3.39	3.35	3.14	3.6			3	5.72	8.12	6.5	6.12
	4	6.86	5.54	6.39	7.91			4	7.23	7.41	6.98	8.62			4	2.87	2.59	2.31	2.54			4	3.2	3.75	3.92	3.88
	5	10.22	11.04	10.03	8.56			5	8.9	9.54	8.97	10.5			5	2.49	2.79	2.54	2.89			5	5.34	6.17	5.26	5.25
	6	19.74	22.35	20.16	20.12			6	19.63	17.92	20.59	21.56			6	4.19	4.03	4.3	4.93			6	4.49	4.21	3.26	4.08
	7	14.56	15.88	14.14	13.3			7	12.01	14.28	12.61	12.86			7	2.92	3.24	3.37	2.99			7	9.19	9.21	9.73	10.67
	8	14.69	13.69	14.39	13.83			8	11.57	12.15	12.11	11.24			8	2.18	2.48	2.63	2.3			8	4.98	4.88	6.4	4.98
	9	9.88	12.08	9.41	10.16			9	8.94	8.49	8.58	8.39			9	4.47	4.4	4.26	4.14			9	7.74	6.82	6.14	6.55
	10	9.96	11.04	11	6.96			10	10.16	11.14	10.35	10.77			10	4.39	3.28	3.35	3.93			10	4.4	3.76	4.39	4.74
	11	3.24	3.21	3.95	3.17			11	2.57	4.28	4.48	3.61			11	1.54	1.62	1.77	2.43			11	2.07	2.26	1.88	2.14
	12	13.345	15.31	12.45	10.49			12	12.39	12.3	11.27	11.78			12	4.68	4.64	4.81	4.48			12	9.2	8.31	7.76	6.48
LOW LOAD BFR @ 40% LOP		Right Quad (Exercise Leg) (kg/f)							Left Quad (kg/f)							Right Bicep (kg/f)							Left Trapezius (kg/f)
		Pre	5 min	45 min	24 hour				Pre	5 min	45 min	24 hour				Pre	5 min	45 min	24 hour				Pre	5 min	45 min	24 hour
	1	8.67	13.74	9.9	10.27			1	9.72	10.55	12.1	10.68			1	4.9	5.1	6.18	5.37			1	6.43	5.47	6.93	8.11
	2	5.38	6.46	6.84	5.78			2	5.38	5.79	5.93	5.78			2	2.83	3.06	3.42	3.2			2	4.06	5.18	5.15	4.28
	3	10.97	11.91	10.82	9.83			3	7.4	8.46	10.45	8.38			3	3.85	4.29	4.08	4.72			3	5.52	6.77	5.24	4.4
	4	6.31	7.05	8.64	7.19			4	6.33	6.01	9.73	6.91			4	1.88	1.91	2.17	2.7			4	2.51	2.82	3.24	3.2
	5	8.98	8.9	9.28	5.64			5	8.53	8.01	8.32	5.54			5	2.28	2.05	2.01	1.21			5	3.84	3.21	4.05	2.74
	6	18.9	21.75	20.49	18.82			6	21.22	20.42	20.53	18.44			6	5.88	5.97	4.49	5.61			6	4	3.3	3.25	2.2
	7	8.31	11.35	8.04	8.93			7	7.57	10.59	8.04	7.43			7	2.85	3.3	2.88	2.51			7	4.21	4.12	4.3	4.86
	8	14.71	13.94	11.53	12.45			8	10.13	8.89	10.01	11.22			8	2.23	2.38	2.08	2.24			8	3.37	3.35	3.29	3.19
	9	9.98	9.5	7.88	9.52			9	8.67	8.32	7.88	8.645			9	3.24	3.19	3.23	4.15			9	5.77	5.68	5.55	6.05
	10	11.64	12.6	11.52	9.17			10	12.71	14.74	11.68	10.92			10	3.86	3.86	3.4	3.36			10	4.89	4.17	3.84	3.9
	11	6.48	7.73	6.01	5.15			11	5.11	5.17	4.27	4.12			11	2.24	2.67	2.28	2.73			11	2.96	3.12	3.82	3
	12	17.2	20.39	14.95	15.54			12	15.37	14.6	14.22	15.37			12	5.28	5.08	4.18	4.87			12	7.95	7.2	6.29	7.51
LOW LOAD BFR @ 80% LOP		Right Quad (Exercise Leg) (kg/f)							Left Quad (kg/f)							Right Bicep (kg/f)							Left Trapezius (kg/f)
		Pre	5 min	45 min	24 hour				Pre	5 min	45 min	24 hour				Pre	5 min	45 min	24 hour				Pre	5 min	45 min	24 hour
	1	11.6	12.28	11.01	10.36			1	13.45	12.56	12.42	10.56			1	5.5	6.95	5.41	5.3			1	7.52	7.89	7.37	6.66
	2	6.39	6.53	6.36	6.89			2	6.08	5.97	5.73	6.38			2	3.09	2.56	2.87	2.77			2	4.49	4.48	4.25	4.8
	3	14.36	17.97	13.58	11.31			3	11.73	13.17	11.94	10			3	4.86	5.05	4.54	4.07			3	4.86	5.86	6.26	4.8
	4	6.01	5.54	6.17	5.76			4	7.37	5.15	5.2	5.91			4	1.89	1.22	1.54	1.87			4	3.32	2.11	2.04	2.77
	5	8.12	10.65	8.17	7.75			5	7.38	7.27	6.29	5.93			5	2.52	2.39	1.89	2.14			5	4.15	4.65	3.81	3.72
	6	16.29	18.12	17.1	14.76			6	18.43	18.79	19.06	16.93			6	5.5	5.22	4.96	3.86			6	3.21	3.28	3.94	3.24
	7	8.89	8.82	10.53	10.26			7	7.54	8.59	10.23	10.29			7	2.44	2.51	2.51	2.63			7	4.48	5.17	4.88	6.03
	8	13.22	15.57	14.12	12.98			8	13.66	14.92	13.79	12.75			8	2.88	3.17	2.51	3.02			8	4.33	5.31	5.15	4.28
	9	9.59	13.12	10.58	7.29			9	8.74	8.68	8.85	7.58			9	3.8	3.6	3.43	3.82			9	6.55	5.91	5.96	5.9
	10	14.21	14.46	9.89	10.24			10	13.78	13.61	10.56	13.66			10	4.14	4.3	5.06	5.72			10	4.3	5.13	4.65	5.1
	11	4.71	7.95	6.33	6.35			11	3.92	4.51	5.27	5.99			11	3.08	3.07	2.16	3.03			11	4.04	4.4	3.67	4.03
	12	13.08	18.67	16.04	14.81			12	14.43	14.78	16.87	16.02			12	4.9	4.58	5.16	4.67			12	7.02	7.32	6.71	7.84
																															87

## Sheet: MVC
LOW LOAD		MVC (n)
		Pre	5 min	45 min	24 hour
	1	827	818	787	780
	2	685	681	696	696
	3	717	640	618	690
	4	690	596	723	697
	5	947	783	857	980
	6	666	642	632	643
	7	919	840	795	834
	8	781	614	659	708
	9	743	700	713	742
	10	775	713	745	832
	11	834	778	747	878
	12	820	734	742	862
HIGH LOAD		MVC (n)
		Pre	5 min	45 min	24 hour
	1	820	829	823	871
	2	653	622	643	657
	3	725	599	654	693
	4	641	578	639	626
	5	899	760	767	1006
	6	662	656	650	695
	7	879	778	761	871
	8	781	756	753	733
	9	751	756	771	746
	10	843	811	799	821
	11	841	697	763	795
	12	920	687	742	782
LOW LOAD BFR @ 40% LOP		MVC (n)
		Pre	5 min	45 min	24 hour
	1	815	716	759	820
	2	626	630	590	638
	3	724	564	629	708
	4	586	530	576	606
	5	899	726	756	881
	6	674	674	661	670
	7	777	788	780	811
	8	790	644	664	752
	9	733	715	763	717
	10	847	779	740	776
	11	813	726	760	835
	12	740	682	766	833
LOW LOAD BFR @ 80% LOP		MVC (n)
		Pre	5 min	45 min	24 hour
	1	876	746	761	860
	2	717	722	719	690
	3	717	561	635	721
	4	583	566	525	586
	5	985	595	619	936
	6	602	572	594	626
	7	821	774	782	833
	8	791	652	710	707
	9	743	710	639	674
	10	792	717	747	808
	11	803	737	740	846
	12	855	810	818	797

## Sheet: Qtw
LOW LOAD		Qtw (n)
		Pre	5 min	45 min	24 hour
	1	198.537	135.09	146.367	153.901
	2	223.318	180.247	215.5	230.426
	3	152.29	116.99	110.261	155.56
	4	206.687	148.642	162.383	170.817
	5	154.375	133.432	126.751	156
	6	155.749	128.314	121.491	126.845
	7	244.641	180.72	192.471	227.772
	8	264.814	186.738	209.624	251.464
	9	222.276	180.815	186.312	218.959
	10	173	126	126	182
	11	265.726	157.882	184.606	244.356
	12	255.349	199.579	219.67	244.641
HIGH LOAD		Qtw (n)
		Pre	5 min	45 min	24 hour
	1	210.24	129.546	138.502	170.58
	2	227.725	212.988	207.255	188.16
	3	198.157	132.768	136.891	141.866
	4	145.799	113.104	143.619	152.812
	5	186.785	149.542	166.411	187.923
	6	145.941	101.874	102.301	161.672
	7	214.979	175.271	165.51	231.326
	8	232.7	185.269	217.348	239.381
	9	212.183	192.045	209.53	209.766
	10	209	174	210	210
	11	263.831	188.468	206.923	272.218
	12	231.658	176.835	169.111	218.153
LOW LOAD BFR @ 40% LOP		Qtw (n)
		Pre	5 min	45 min	24 hour
	1	189.723	103.628	143.098	186.785
	2	248.81	186.596	215.452	272.17
	3	220.522	137.601	158.45	191.998
	4	186.833	136.322	131.679	156.318
	5	203.228	108.934	140.302	172.665
	6	159.587	145.325	134.758	178.683
	7	275.013	164.8	215.642	220.191
	8	245.588	168.543	161.341	227.109
	9	231.326	159.161	185.601	229
	10	221	160	145	189
	11	262.504	172.049	214.457	256.06
	12	226.682	159.635	167.169	228.056
LOW LOAD BFR @ 80% LOP		Qtw (n)
		Pre	5 min	45 min	24 hour
	1	184.416	125.566	129.404	150.205
	2	210.145	176.835	213.841	221.423
	3	209.53	115.71	138.739	174.229
	4	159.54	127.888	147.268	170.77
	5	194.746	134.664	155.418	173.565
	6	154.707	122.391	136.369	165.036
	7	218.201	174.418	187.022	214.41
	8	271.128	164.373	193.467	268.048
	9	254.781	195.314	221.612	250.09
	10	205	166	168	187
	11	256.25	175.982	190.766	252.459
	12	210	233.032	223.934	242.224

## Sheet: Mmax
LOW LOAD		Mmax (mV)
		Pre	5 min	45 min	24 hour
	1	3.0796	3.1494	2.6666	5.8502
	2	5.222	5.3674	4.8908	4.9588
	3	3.4932	2.5534	3.08122	3.4132
	4	2.6464	3.5746	3.6962	3.8326
	5	2.196	2.1688	2.1166	2.2934
	6	0.7134	1.3824	1.2136	0.436
	7	4.1476	4.1664	3.8208	2.6712
	8	6.8825	5.5788	5.6418	5.5784
	9	2.4018	2.2136	2.3234	2.2058
	10	2.131	2.399	2.338	2.102
	11	2.4736	2.2308	2.8666	2.6338
	12	5.2836	6.1314	4.9656	6.1314
HIGH LOAD		Mmax (mV)
		Pre	5 min	45 min	24 hour
	1	3.1576	3.0204	3.292	3.0392
	2	5.6776	4.57288	4.7558	4.45974
	3	2.6048	2.5686	2.4048	2.892
	4	3.987	3.3276	4.0596	3.5612
	5	3.5062	3.5542	3.521	4.1514
	6	1.0064	0.547	1.5758	1.505
	7	4.7878	4.7838	4.0974	4.0744
	8	8.269	9.4362	8.1758	7.5614
	9	2.6436	2.4328	2.3248	2.2166
	10	1.905	1.962	1.545	1.795
	11	2.5152	1.8992	2.0828	1.9732
	12	2.5726	2.7642	2.817	3.496
LOW LOAD BFR @ 40% LOP		Mmax (mV)
		Pre	5 min	45 min	24 hour
	1	1.9168	1.6238	1.8844	2.0708
	2	4.6384	3.655	3.573	3.6414
	3	2.6414	2.8436	2.7912	3.745
	4	4.5484	3.90454	4.1436	5.4192
	5	1.2118	2.945	2.86	2.6688
	6	0.7138	1.091	1.344	1.4084
	7	4.0074	4.9332	5.1106	5.0172
	8	9.291	8.7428	8.6384	5.9888
	9	2.5128	2.2546	2.2312	2.45
	10	3.856	4.186	3.167	3.319
	11	2.5348	2.7844	2.797	1.5422
	12	2.453	2.59	2.468	2.7174
LOW LOAD BFR @ 80% LOP		Mmax (mV)
		Pre	5 min	45 min	24 hour
	1	2.8262	2.5762	2.5414	5.0126
	2	3.37	3.6716	3.8458	3.3466
	3	2.831	2.7222	3.8534	2.197
	4	6.069	5.4604	6	5.6348
	5	3.5592	3.2504	2.8974	4.7518
	6	0.766	0.5924	0.7716	0.5984
	7	4.979	4.865	5.2576	4.4798
	8	7.7236	9.3952	7.8704	7.2778
	9	1.9632	1.933	2.6854	2.3766
	10	2.184	2.073	1.931	2.09
	11	3.6976	3.241	3.913	4.4968
	12	2.3946	2.439	2.211	2.1796

## Sheet: VA
LOW LOAD		Voluntary activation (%)
		Pre	5 min	45 min	24 hour
	1	91.6689	83.2727	88.785	85.3293
	2	94.5415	88.9863	92.908	92.3205
	3	81.3777	86.7625	82.5685	90.475
	4	88.0558	79.2545	88.1084	87.8724
	5	94.997	92.2747	95.0125	90.5308
	6	94.2987	95.6129	94.2738	92.0174
	7	97.6708	97.0302	95.1465	98.0327
	8	87.6949	79.0708	84.754	90.1887
	9	89.5291	87.7326	86.6674	90.0754
	10	94.6383	92.0985	90.1748	96.264
	11	96.2228	94.8298	97.6921	98.5586
	12	89.412	87.8604	90.0175	95.5995
High Load		Voluntary activation (%)
		Pre	5 min	45 min	24 hour
	1	94.1857	89.4071	94.1647	94.4749
	2	91.45	89.5311	93.459	94.1636
	3	91.9861	86.1762	86.2363	88.1052
	4	83.9379	75.6563	83.7952	83.544
	5	91.3109	82.5197	84.7594	97.2146
	6	91.8363	91.8736	91.2503	95.6022
	7	94.893	95.3457	93.6928	95.6048
	8	89.2611	85.0876	88.4863	89.7044
	9	91.2099	92.0083	89.8905	88.4156
	10	94.0989	95.5543	95.6218	95.9608
	11	95.5318	92.9468	95.5446	97.0112
	12	90.5911	87.0765	89.5011	90.7668
LOW LOAD BFR @ 40% LOP		Voluntary activation (%)
		Pre	5 min	45 min	24 hour
	1	92.2621	79.4249	88.9595	87.7507
	2	95.0549	92.1936	93.6063	96.6573
	3	86.413	71.2033	85.6982	90.8565
	4	79.5479	68.7142	81.9391	77.6853
	5	93.6102	84.6887	92.5461	93.969
	6	94.4852	94.6829	95.127	96.4467
	7	92.7185	95.0227	94.0703	92.3638
	8	90.351	76.2053	82.7076	88.751
	9	92.4729	94.0699	92.4037	90.5816
	10	95.2124	91.3467	91.8397	96.9924
	11	93.308	90.2959	90.4163	94.5673
	12	91.2433	85.0287	88.9653	88.9954
LOW LOAD BFR @ 80% LOP		Voluntary activation (%)
		Pre	5 min	45 min	24 hour
	1	95.3516	86.7866	89.7569	91.7981
	2	94.6955	95.7907	92.0262	91.1694
	3	92.487	91.5854	91.1931	89.488
	4	83.0472	77.1369	75.9772	85.4363
	5	91.4203	74.1733	84.7816	96.4375
	6	91.4918	90.1003	95	94.4738
	7	96.3868	90.9065	92.3751	94.1696
	8	90.7761	89.3645	83.6557	89.1396
	9	92.3806	89.2012	83.6267	84.8421
	10	96.5493	93.9983	94.7047	96.2871
	11	95.5691	90.2565	91.9	94.1131
	12	91.2036	88.4662	92.9653	92.1588
